# Supplementary material for: Changes in American Society of Anesthesiologists Physical Status Distribution and Prognostic Performance During the 2024 South Korean Healthcare Crisis: A Large-Scale Retrospective Cohort Study
Source: J Clin Med. 2026 May 31;15(11):4261. doi: 10.3390/jcm15114261 (PMC13258368; doi:10.3390/jcm15114261)
Supplement: Supplementary file 1 [file jcm-15-04261-s001.zip]

Archive with 1 entries (1 files):
- jcm-4327192-supplementary.pdf
